# Supplementary material for: A Fungal Defensin Inhibiting Bacterial Cell-Wall Biosynthesis with Non-Hemolysis and Serum Stability
Source: J Fungi (Basel). 2022 Feb 10;8(2):174. doi: 10.3390/jof8020174 (PMC8877149; doi:10.3390/jof8020174)
Supplement: Supplementary file 1 [file jof-08-00174-s001.zip]

Archive with 1 entries (1 files):
- jof-1562398-supplementary.pdf
